# Supplementary material for: The Pleiades are a cluster of fungal effectors that inhibit host defenses
Source: PLoS Pathog. 2021 Jun 24;17(6):e1009641. doi: 10.1371/journal.ppat.1009641 (PMC8224859; doi:10.1371/journal.ppat.1009641)
Supplement: S1 File — (XLSX) [file ppat.1009641.s010.xlsx]

## Sheet: Primers
	Arabidopsis genotyping	sequence	purpose	reference
	rfi2g_F	TCTTGTTGTGGGAAGCCATG	genotyping of rfi2A	This study
	rfi2g_R	TGTCGAAATTCCAAAAATCC	genotyping of rfi2A	This study
	SAIL LB3	TAGCATCTGAATTTCATAACCAATCTCGATACAC	genotyping of rfi2A	http://signal.salk.edu/tdnaprimers.2.html
	05545_F1	GCATGTGGACGCAATAATTCGC	genotyping of rfi2B	This study
	05545_R1	TTGGTTTGGACTGTTCGATTTTG	genotyping of rfi2B	This study
	LBb1.3	ATTTTGCCGATTTCGGAAC	genotyping of rfi2B	genotyping of rfi2B
	Verification of Yeast transformants
	pAD-library_seq-fw	TCTATTCGATGATGAAGATAC		This study
	79_ADH-Term_3	atatGGTCTCtCCGCCATGCCGGTAGAGGTGTGGTC		This study

## Sheet: Plasmids
	E. coli
	Name	resisteance	cloning strategy	purpose	Experiment	reference
	pDest17_HisUBA1	Amp		Ubiquitination assays	Fig 5c	Furlan et al 2017
	pDest17_HisUBC8	Amp		Ubiquitination assays	Fig 5c	Furlan et al 2017
	pECGG	Spec	Green Gate	Empty destination vector for E. coli		This study
	pECGG_His-MBP-HA_AtRFI2A	Spec	Green Gate	Ubiquitination assays	Fig 5c, S6	This study
	pECGG_His-MBP-Strep_AtRFI2B	Spec	Green Gate	Ubiquitination assays	Fig 5c	This study
	pECGG_His-Myc-Mer1(23-341)	Spec	Green Gate	Ubiquitination assays	Fig 5c	This study
	S. cereviceae Ah109
	Name	resisteance	cloning strategy	purpose	Experiment	reference
	pGBKT7	kan, trp		Y2H	Fig 4a	Yeast Protocols Handbook (Clontech, Mountainview, CA)
	pGBKT7_Mer1(23-341)	kan, trp	GW	Y2H	Fig 4a	This study
	pGBKT7_Tay11(28-398)	kan, trp	GW	Y2H	Fig 4a	This study
	S. cereviceae Y187
	Name	resisteance	cloning strategy	purpose	Experiment	reference
	pADGG	Spec, leu	Green Gate	Empty destination vector for yeast		This study
	pADGG_Padh:GAL4AD-HA_ZmRFI2A_adhT	Spec, leu	Green Gate	Y2H	Fig 4a	This study
	pADGG_Padh:GAL4AD-HA_ZmRFI2B_adhT	Spec, leu	Green Gate	Y2H	Fig 4a	This study
	pADGG_Padh:GAL4AD-HA_ZmRFI2T_adhT	Spec, leu	Green Gate	Y2H	Fig 4a	This study
	pADGG_Padh:GAL4AD-HA_ZmRFI2E_adhT	Spec, leu	Green Gate	Y2H	Fig 4a	This study
	pADGG_Padh:GAL4AD-HA_AtRFI2A_adhT	Spec, leu	Green Gate	Y2H	Fig 4a	This study
	pADGG_Padh:GAL4AD-HA_AtRFI2B_adhT	Spec, leu	Green Gate	Y2H	Fig 4a	This study
	pADGG_Padh:GAL4AD-HA_NbRFI2_adhT	Spec, leu	Green Gate	Y2H	Fig 4a	This study
	pADGG_Padh:GAL4AD-HA_NbRFI2_adhT	Spec, leu	Green Gate	Y2H	Fig 4a	This study
	A. tumefasciens
	Name	resisteance	cloning strategy	purpose	Experiment	reference
	pGG_35S-omega-GW-p2A-lifeact-mCherry-ubiT	Spec, Hyg	Gateway	Destination vector for A. tumefasciens		This study
	pGG_35S-mCherry-HA-p2A-lifeact-mCherry-ubiT	Spec, Hyg	Gateway	ROS burst assays in N. benthamiana	Fig 2b, S2	This study
	pGG_35S-Atlas1-p2A-lifeact-mCherry-ubiT	Spec, Hyg	Gateway	ROS burst assays in N. benthamiana	Fig 2b, S2	This study
	pGG_35S-Maia1-p2A-lifeact-mCherry-ubiT	Spec, Hyg	Gateway	ROS burst assays in N. benthamiana	Fig 2b, S2	This study
	pGG_35S-Celaeno1-p2A-lifeact-mCherry-ubiT	Spec, Hyg	Gateway	ROS burst assays in N. benthamiana	Fig 2b, S2	This study
	pGG_35S-Alcyone1-p2A-lifeact-mCherry-ubiT	Spec, Hyg	Gateway	ROS burst assays in N. benthamiana	Fig 2b, S2	This study
	pGG_35S-Sterope1-p2A-lifeact-mCherry-ubiT	Spec, Hyg	Gateway	ROS burst assays in N. benthamiana	Fig 2b, S2	This study
	pGG_35S-Electra1-p2A-lifeact-mCherry-ubiT	Spec, Hyg	Gateway	ROS burst assays in N. benthamiana	Fig 2b, S2	This study
	pGG_35S-Pleione1-p2A-lifeact-mCherry-ubiT	Spec, Hyg	Gateway	ROS burst assays in N. benthamiana	Fig 2b, S2	This study
	pGG_35S-Taygeta-p2A-lifeact-mCherry-ubiT	Spec, Hyg	Gateway	ROS burst assays in N. benthamiana	Fig 2b, S2	This study
	pGG_35S-Merope1-p2A-lifeact-mCherry-ubiT	Spec, Hyg	Gateway	ROS burst assays in N. benthamiana	Fig 2b, S2	This study
	pGG_35S:GFP_NLS_ubiT	Spec, Hyg	Green Gate	Mycroscopy	Fg 3b, S3a, S3b	This study
	pGG_35S:mCherry_Tay1(28-398)_ubiT	Spec, BASTA	Green Gate	Mycroscopy	Fg 3b, S4e	This study
	pGG_35S:mCherry_Mer1(23-341)_ubiT	Spec, Hyg	Green Gate	Mycroscopy	Fg 3b, 4c, S4d	This study
	pGG_35S:mCherry_3xHA_ubiT	Spec, BASTA	Green Gate	ROS burst assays in N. benthamiana	Fig 3c	This study
	pGG_35S:Myc-mCherry_Tay1_ubiT	Spec, BASTA	Green Gate	ROS burst assays in N. benthamiana/microscopy	Fig 3c	This study
	pGG_35S:NLS-mCherry_Tay1_ubiT	Spec, BASTA	Green Gate	ROS burst assays in N. benthamiana/microscopy	Fig 3c	This study
	pGG_35S:NES-mCherry_Tay1_ubiT	Spec, BASTA	Green Gate	ROS burst assays in N. benthamiana/microscopy	Fig 3c	This study
	pGG_35S:Myr-mCherry_Tay1_ubiT	Spec, BASTA	Green Gate	ROS burst assays in N. benthamiana/microscopy	Fig 3c	This study
	pGG_35S:mCherry_Myc_ubiT	Spec, Hyg	Green Gate	ROS burst assays in N. benthamiana	Fig 3d, S3c	This study
	pGG_35S:Myc-mCherry_Mer1_ubiT	Spec, Hyg	Green Gate	ROS burst assays in N. benthamiana/microscopy	Fig 3c	This study
	pGG_35S:NLS-mCherry_Mer1_ubiT	Spec, Hyg	Green Gate	ROS burst assays in N. benthamiana/microscopy	Fig 3c	This study
	pGG_35S:NES-mCherry_Mer1_ubiT	Spec, Hyg	Green Gate	ROS burst assays in N. benthamiana/microscopy	Fig 3c	This study
	pGG_35S:Myr-mCherry_Mer1_ubiT	Spec, Hyg	Green Gate	ROS burst assays in N. benthamiana/microscopy	Fig 3c	This study
	pGG_35S:Myc_Tay1(28-398)_ubiT	Spec, Hyg	Green Gate	CoIP	Fig 4b	This study
	pGG_35S:Myc_Mer1(23-341)_ubiT	Spec, Hyg	Green Gate	CoIP	Fig 4b	This study
	pGG_35S:HA_YFP_ubiT	Spec, BASTA	Green Gate	CoIP	Fig 4b	This study
	pGG_35S:YFP_3xHA_ubiT	Spec, BASTA	Green Gate	western blot	Fig S4b	This study
	pGG_35S:3HA_ZmRFI2A(WT)_ubiT	Spec, BASTA	Green Gate	western blot	Fig S4b	This study
	pGG_35S:3HA_ZmRFI2A(RING H4mut)_ubiT	Spec, BASTA	Green Gate	western blot	Fig S4b	This study
	pGG_35S:3HA_ZmRFI2A(RING C3,H4, H5mut)_ubiT	Spec, BASTA	Green Gate	western blot/CoIP	Fig 4b, S4b	This study
	pGG_35S:3HA_AtRFI2A(WT)_ubiT	Spec, BASTA	Green Gate	western blot	Fig S4b	This study
	pGG_35S:3HA_AtRFI2A(RING H4mut)_ubiT	Spec, BASTA	Green Gate	western blot/CoIP	Fig 4b, S4b	This study
	pGG_35S:3HA_AtRFI2A(RING C3,H4, H5mut)_ubiT	Spec, BASTA	Green Gate	western blot	Fig S4b	This study
	pGG_35S:3HA_AtRFI2B(WT)_ubiT	Spec, BASTA	Green Gate	western blot	Fig S4b	This study
	pGG_35S:3HA_AtRFI2B(RING H4mut)_ubiT	Spec, BASTA	Green Gate	western blot	Fig S4b	This study
	pGG_35S:3HA_AtRFI2B(RING C3,H4, H5mut)_ubiT	Spec, BASTA	Green Gate	western blot/CoIP	Fig 4b, S4b	This study
	pGG_35S:3HA_NbRFI2(WT)_ubiT	Spec, BASTA	Green Gate	western blot	Fig S4b	This study
	pGG_35S:3HA_NbRFI2(RING H4mut)_ubiT	Spec, BASTA	Green Gate	western blot	Fig S4b	This study
	pGG_35S:3HA_NbRFI2(RING C3,H4, H5mut)_ubiT	Spec, BASTA	Green Gate	western blot	Fig S4b	This study
	pGG_35S:GFP_ZmRFI2A(RING C3,H4, H5mut)_ubiT	Spec, BASTA	Green Gate	Mycroscopy	Fig 4c, S4d, e	This study
	pGG_35S:GFP_AtRFI2A(RING H4mut)_ubiT	Spec, BASTA	Green Gate	Mycroscopy	Fig S4d, e	This study
	pGG_35S:GFP_AtRFI2B(RING C3,H4, H5mut)_ubiT	Spec, BASTA	Green Gate	Mycroscopy	Fig S4d, e	This study
	pGG_35S:GFP_NbRFI2(RING C3,H4, H5mut)_ubiT	Spec, BASTA	Green Gate	Mycroscopy	Fig S4d, e	This study
	pGG_35S:Myc_Mer1(23-341)_ubiT	Spec, BASTA	Green Gate	Creation of Arabidopsis lines expressing Mer1	Fig 5a, S5	This study
	Viral expression (FoMV)
	Name	resisteance	cloning strategy	purpose	Experiment	reference
	pFoMV:p19-P2A-mCherry-P2A-GFP-Myc	Kan	Green Gate	ROS burst assays in maize	Fig 3a	This study
	pFoMV:p19-P2A-mCherry-P2A-Myc-Tay1	Kan	Green Gate	ROS burst assays in maize	Fig 3a	This study
	pFoMV:p19-P2A-mCherry-P2A-Myc-Mer1	Kan	Green Gate	ROS burst assays in maize	Fig 3a	This study

## Sheet: Bacterial strains
	E coli
	Strain	genotype	purpose	reference
	One Shot® Mach1™-T1R Chemically Competent E. coli	F– Φ80lacZΔM15 ΔlacX74 hsdR(rK–, mK+) ΔrecA1398 endA1 tonA	Cloning	Invitrogen
	BL21(DE3)pLys	F–, ompT, hsdSB (rB–, mB–), dcm, gal, λ(DE3), pLysS, Cmr	Protein expression	Novagen
	BL21 AI	F-ompT hsdSB (rB- mB-) gal dcm araB::T7RNAP-tetA	Protein expression	TermoFisher
	A tumefasciens
	Strain	genotype	purpose	reference
	GV3101/pMP90pSOUP	C58C1: pGv3101 RifR; pTiC58 ΔTDNA GentR; pSoup TetR	Protein expression in plants	Koncz & Schell, 1986; Hellens et al., 2000

## Sheet: Yeast strains
	Strain	genotype	purpose	Experiment	reference
	Ah109	MATa, trp1-901, leu2-3, 112, ura3-52, his3-200, gal4Δ, gal80Δ, LYS2 : : GAL1UAS-GAL1TATA-HIS3, MEL1, GAL2UAS-GAL2TATA-ADE2, URA3 : : MEL1UAS-MEL1TATA-lacZ	Y2H		James et al., 1996
	Y187	MAT, ura3-52, his3-200, ade2-101, trp1-901, leu2-3, 112, gal4Δ, gal80Δ, met–, URA3 : : GAL1UAS–Gal1TATA–LacZ, MEL1	Y2H		Harper et al., 1993
	AH109 pGBKT7	MATa, ura3-52, trp1-901, leu2-3, 112, his3-200, gal4Δ, gal80Δ, LYS2::GAL1UAS-GAL1TATA-HIS3, MEL1, GAL2UAS-GAL2TATA-ADE2, URA3::MEL1UASMEL1TATA-lacZ; pGBKT7	Y2H negative control	Fig 4a	Yeast Protocols Handbook (Clontech, Mountainview, CA)
	Y187 pADGG_ADH1:GAL4ADHA_mCherry_adhT	MAT, ura3-52, his3-200, ad; e2-101, trp1-901, leu2-3, 112, gal4Δ, gal80Δ, met–, URA3 : : GAL1UAS–Gal1TATA–LacZ, MEL1; pGG(446)_ADH1:GAL4ADHA_mCherry_adhT	Y2H negative control	Fig 4a	Fernando

## Sheet: Ustilago strains
	Strain	genotype	resistance	purpose	Experiment	reference
	SG200	a1 mfa2 bE1 bW2	Phleomycin	Maize infection	Fig 1d, S1e, 2a	Kamper et al 2006
	SG200 Δple	a1 mfa2 bE1 bW3 ΔUMAG_03744, ΔUMAG_03745, ΔUMAG_03746, ΔUMAG_03747, ΔUMAG_03748, ΔUMAG_03749, ΔUMAG_03750, ΔUMAG_03751, ΔUMAG_03752, ΔUMAG_03753	Phleomycin, Hygromycin	Maize infection	Fig 1c, S1e, 2a	Kamper et al 2006
	SG200 ΔABCplo	a1 mfa2 bE1 bW3 ΔUMAG_03745, ΔUMAG_03746, ΔUMAG_03747, ΔUMAG_03748, ΔUMAG_03749, ΔUMAG_03750, ΔUMAG_03751, ΔUMAG_03752, ΔUMAG_03753	Phleomycin, Geniticin	Maize infection	Fig 1c, Se	This study
	SG200 ΔA	a1 mfa2 bE1 bW3 ΔUMAG_03745, ΔUMAG_03746, ΔUMAG_03747, UMAG_03750	Phleomycin, Geniticin, Hygromycin	Maize infection	Fig 1c, S1e	This study
	SG200 ΔB	a1 mfa2 bE1 bW3 ΔUMAG_03748, ΔUMAG_03749	Phleomycin, Geniticin	Maize infection	Fig 1c, S1e	This study
	SG200 ΔC	a1 mfa2 bE1 bW3 ΔUMAG_03752, ΔUMAG_03753	Phleomycin, Geniticin	Maize infection	Fig 1c, S1e	This study
	SG200 ΔC/tay1	a1 mfa2 bE1 bW3 ΔUMAG_03752, ΔUMAG_03753 ipr[Ptay1:SPtay1_tay1_3xMyc]ips	Phleomycin, Geniticin, Carboxin	Maize infection	Fig 1c, S1e	This study
	SG200 ΔC/mer1	a1 mfa2 bE1 bW3 ΔUMAG_03752, ΔUMAG_03753 ipr[Ptay1:SPmer1_mer1_3xMyc]ips	Phleomycin, Geniticin, Carboxin	Maize infection	Fig 1c, S1e	This study
	SG200 ΔC/sp-mcherry-mer1	a1 mfa2 bE1 bW3 ΔUMAG_03752, ΔUMAG_03753 ipr[Ptay1:SPmer1_mCherry_mer1]ips	Phleomycin, Geniticin, Carboxin	Maize infection	Fig 1b	This study
	SG200 ΔC/mcherry-mer1	a1 mfa2 bE1 bW3 ΔUMAG_03752, ΔUMAG_03753 ipr[Ptay1:mCherry_mer1]ips	Phleomycin, Geniticin, Carboxin	Maize infection	Fig 1b	This study
	SG200 ΔC/sp-mcherry-tay1	a1 mfa2 bE1 bW3 ΔUMAG_03752, ΔUMAG_03753 ipr[Ptay1:SPtay1_mCherry_tay1]ips	Phleomycin, Geniticin, Carboxin	Maize infection	Fig S1c	This study
	SG200 ΔC/sp-tay1-3xHA	a1 mfa2 bE1 bW3 ΔUMAG_03752, ΔUMAG_03753 ipr[Ptay1:SPtay1_tay1_mCherry_3xHA]ips	Phleomycin, Geniticin, Carboxin	Maize infection	Fig S1b	This study
	SG200 ΔC/sp-mer1-3xHA	a1 mfa2 bE1 bW3 ΔUMAG_03752, ΔUMAG_03753 ipr[Ptay1:SPmer1_mer1_mCherry_3xHA]ips	Phleomycin, Geniticin, Carboxin	Maize infection	Fig S1a, S1b	This study
	AB33	a2 Pnar:bW2, bE1	Phleomycin	Secretion assays	Fig S1d	Brachmann et al 2001
	AB33 Potef1:tay1SP-tay1-3xHA	a2 Pnar:bW2, bE2 ipr[Potef:SPtay1_tay1_3xHA]ips	Phleomycin, Carboxin	Secretion assays	Fig S1d	This study
	AB33 Potef1:mer1SP-mer1-3xHA	a2 Pnar:bW2, bE2 ipr[Potef:SPmer1_mer1_3xHA]ips	Phleomycin, Carboxin	Secretion assays	Fig S1d	This study
	AB33 Ptay1:tay1SP-tay1-3xHA	a2 Pnar:bW2, bE2 ipr[Ptay1:SPtay1_tay1_3xHA]ips	Phleomycin, Carboxin	Secretion assays	Fig S1d	This study
	AB33 Ptay1:mer1SP-mer1-3xHA	a2 Pnar:bW2, bE2 ipr[Ptay1:SPmer1_mer1_3xHA]ips	Phleomycin, Carboxin	Secretion assays	Fig S1d	This study

## Sheet: Maize varieties
	Line	genotype/background	purpose	Experiment	reference
	EGB		infections	Fig 1b, S1
	B73		transient protein expression	Fig 3a, 4c

## Sheet: Arabidopsis lines
	Line	genotype (background)	Resistance	purpose	Experiment	reference
	Col-0			ROS burst assays/flowering time	Fig 5a, 5b, S5, S6
	SAIL_1222_B08	rfi2A (Col-0)	BASTA	ROS burst assays/flowering time	Fig 5b, S5	This study
	SALK_089110C	rfi2B (Col-0)	Kanamycin, can be silenced	ROS burst assays/flowering time	Fig 5b, S5	This study
	SALK_089110C/SAIL_1222_B08	rfi2A/rfi2B (Col-0)	BASTA, Kanamycin	ROS burst assays/flowering time	Fig 5b, S5	This study
	35S:mycMer1 4.11	(Col-0)	BASTA	ROS burst assays/flowering time	Fig 5a, S6	This study
	35S:mycMer1 5.5	(Col-0)	BASTA	ROS burst assays/flowering time	Fig 5a, S5, S6	This study
	35S:mycMer1 3.5	(Col-0)	BASTA	ROS burst assays/flowering time	Fig 5aS6	This study
